# Supplementary material for: dCATCH-Seq: improved sequencing of large continuous genomic targets with double-hybridization
Source: BMC Genomics. 2017 Oct 23;18:811. doi: 10.1186/s12864-017-4159-7 (PMC5653981; doi:10.1186/s12864-017-4159-7)
Supplement: Supplementary file 1 — Summary of targeted sequencing data in multiple replicates for dCATCH-Seq and CATCH-Seq. Table S2. Comparison of Indel calls between dCATCH-Seq and CATCH-Seq. Table S3. HLA gene typing for dCATCH-Seq. Table S4. Summary of bisulfite dCATCH-Seq data compared between two conditions. Table S5: List of PCR primers for verifying SVs. (XLSX 19 kb) [file 12864_2017_4159_MOESM1_ESM.xlsx]

## Sheet: Table S1
Experiment	Index	Input DNA (ng)	Total	Unique	Align Rate	Duplicate Rate (%)	Total Aligned	On-Target	On-target rate (%)	Tota (Q20)	On-target (Q20)	On-target rate Q20 (%)
CATCH-Seq	GSLv3-7_83	1000	132884	120329	98.67	1.28	129656	54604	42.11	123992	54231	43.74
sCaptureSeq	GSLv3-7_84	1000	122358	110164	98.46	0.96	119518	47050	39.37	113746	46745	41.1
sCaptureSeq	GSLv3-7_85	1000	87412	79083	98.49	1.06	85278	34968	41	81487	34699	42.58
sCaptureSeq	GSLv3-7_86	1000	119166	105256	96.44	1.45	113435	40744	35.92	107796	40446	37.52
sCaptureSeq	GSLv3-7_87	200	198266	176229	98.81	5.75	185847	59655	32.1	175642	59158	33.68
sCaptureSeq	GSLv3-7_88	200	181068	160689	98.85	6.36	169197	54787	32.38	159782	54279	33.97
dCATCH-Seq	GSLv3-7_82	1000	170070	135545	84.15	2.73	139446	128071	91.84	137031	127326	92.92
	GSLv3-7_89	200	178842	168304	98.32	56.94	76396	72638	95.08	74992	71805	95.75
	GSLv3-7_90	200	184840	168007	95.13	61.83	68204	63772	93.5	66622	63074	94.67
	GSLv3-7_91	200	164080	153133	98.19	58.47	67789	62626	92.38	66337	61935	93.36
	GSLv3-7_92	200	155526	137733	93.43	57.3	63130	55518	87.94	61349	54944	89.56

## Sheet: Table S2
Experiment	# Indels	homozygous Indels	Concordant rate with sCaptureSeq	Heterozygous Indels	Concordant rate with sCaptureSeq
dCaptureSeq	32	9	1	23	0.913

## Sheet: Tabel S3
HLA gene	GM12878	Genotyping from a public data	U937
A	A*11:01/A*03:01:01:02N	A*11:01/A*01:01:01	A*03:01:01:02N/A*11:12
B	B*08:01:01/B*56:01:01	B*08:01/B*56:01	B*51/B*18
C	C*01/C*07	C*01:02/C*07:01	C*01:02:01/C*01:30
DMA	DMA*01:01:01/DMA*01:01:01	na	DMA*01:01:01/DMA*01:01:01
DMB	DMB*01:01:01/DMB*01:07	na	DMB*01:03:01/DMB*01:07
DOA	DOA*01:01:01/DOA*01:04N	na	DOA*01:01:04:01/DOA*01:01:05
DOB	DOB*01:01:03/DOB*01:03	na	DOB*01:01:01/DOB*01:01:01
DPA1	DPA1*01:03:01/DPA1*02:01:01	DPA1*01:03:01:01/DPA1*02:01:01	DPA1*02:02:02/DPA1*01:03:01
DPB1	DPB1*04:01:01/DPB1*14:01	DPB1*04:01:01:01/DPB1*14:01	DPB1*03:01:01/DPB1*104:01
DQA1	DQA1*01:01:01/DQA1*05:01:01	DQA1*01:01/DQA1*05:01	DQA1*01:02:02/DQA1*01:04:01
DQB1	DQB1*05:01:01/DQB1*02:01:01	DQB1*02:01/DQB1*05:01	DQB1*05:02:01/DQB1*05:03:01
DRA	DRA*01:02:02/DRA*01:01:01	DRA*01:01:01:01/DRA*01:01:01:01	DRA*01:01:01/DRA*01:01:01
DRB1	DRB1*01:01:01/DRB1*03:01:01	DRB1*01:01/DRB1*03:01	DRB1*16:01:01/DRB1*14:54:01
E	E*01:01:01/E*01:01:01	na	E*01:03:01/E*01:03:01
F	F*01:01:03/F*01:01:02	na	F*01:03:01/F*01:01:01
G	G*01:01/G*01:01	G*01:01:03:01/G*01:01:02:01	G*01:01/G*01:01
H	H*02:01:01/H*02:01:01	H*02:01:01:01;H*02:01	H*02:04/H*02:04
J	J*01:01:01/J*01:01:01	J*01:01:01:01/J*01:01:01:01	J*01:01:01/J*01:01:01
K	K*01:01:01:02/K*01:01:01:01	K*01:01:01:02/K*01:01:01	K*01:01:01:01/K*01:01:01:01
L	L*01:01/L*01:02	L*01:01:01:01/L*01:02	L*01:01/L*01:01
MICA	MICA*008:01/MICA*012:01	na	MICA*007:01/MICA*001
MICB	MICB*008/MICB*004:01	na	MICB*004:01/MICB*002:01
P	P*01:01:01/P*02:01:01:02	na	P*02:01:01:02/P*02:01:01:01
TAP1	TAP1*01:01:01/TAP1*05:01	na	na
TAP2	TAP2*01:01:03/TAP2*01:04	na	TAP2*01:01:03/TAP2*01:03
V	V*01:01:01:01/V*01:01:01	V*01:01:01:01/V*01:01:01	V*01:01:01:01/V*01:01:01

## Sheet: Table S4
Target region	Cell	Deduplication	Aligned reads	Aligned reads on target	On-target rate (%)	Uniquely aligned reads on target	On-target rate (%)
chr11	K562	no	1247590	1071766	85.91	1049916	86.18
chr11	K562	yes	717358	614634	85.68	601768	85.97
MHC	GM12878	no	3961664	3114356	78.61	2843640	79.7
MHC	GM12878	yes	445250	322500	72.43	283578	75.35

## Sheet: Table S5
Primer name	Strand	Sequence
P1	Forward	CAACTAGAATTCCCATAGGCCTT
	Reverse	CAATTTCTTCACTGTCCACACTG
N1	Forward	GAGATGGCAGCAGTACAGTCC
	Reverse	CAATTTCTTCACTGTCCACACTG
P2	Forward	CAATTTCTTCACTGTCCACACTG
	Reverse	TACTTGACTGTGGCTCTGCA
N2	Forward	CAATTTCTTCACTGTCCACACTG
	Reverse	GAGGTTGAGGCAGGAGAATG
